# Supplementary material for: Seasonal Spatial Distribution Patterns of Abralia multihamata in the East China Sea Region: Predictions Under Various Climate Scenarios
Source: Animals (Basel). 2025 Mar 21;15(7):903. doi: 10.3390/ani15070903 (PMC11988177; doi:10.3390/ani15070903)
Supplement: Supplementary file 1 [file animals-15-00903-s001.zip]

Archive with 1 entries (1 files):
- animals-3493440-supplementary.pdf
